# Supplementary material for: Temporal Fluctuation of Multidrug Resistant Salmonella Typhi Haplotypes in the Mekong River Delta Region of Vietnam
Source: PLoS Negl Trop Dis. 2011 Jan 4;5(1):e929. doi: 10.1371/journal.pntd.0000929 (PMC3014949; doi:10.1371/journal.pntd.0000929)
Supplement: Table S1 — IncHI1 plasmid and resistance-associated gene targets. (0.03 MB XLS) [file pntd.0000929.s002.xls]

(A) Summary of IncHI1 and resistance-associated gene targets		
Gene(s)	Number of target sequences	Sequence type
cat*	3	Tn9 - chloramphenicol res
tetACDR*	"3, 3, 2, 2"	Tn10 - tetracycline res
merAPRT*	"2, 1, 2, 2"	Tn20 - mercury res
dfhR7*	3	integron cassette - trimethoprim res
dhfR14*	3	integron cassette - trimethoprim res
sul1*	1	integron cassette - sulfonamide res
blaTEM-1*	2	bla/sul/str - beta-lactam res 
sul2*	1	bla/sul/str - sulfonamide res
strAB*	"2, 2"	bla/sul/str - streptomycin res
IntI1	1	integrase of class I integron
tnpAB	"2, 2"	Tn21 transposase
"IS10-L,-R"	"2, 2"	Tn10 transposase
IS26	2	transposase
IS30	2	transposase
IS6100	2	transposase
repC	1	replication initiation gene
betU	1	Tn6062 - betaine transporter
SPAP0105	2	Tn6062 - hypothetical protein
citAB	"3, 2"	citrate transporters
nac	1	transcriptional regulator
SPAP0281	3	hypothetical protein
R0140	1	IncHI1 plasmid backbone in/del
SPAP0266-9	"2, 3, 3, 2"	IncHI1 plasmid backbone in/del
SPAP0329	2	IncHI1 plasmid backbone in/del
HCM25-6	1	IncHI1 plasmid backbone in/del
HCM102-106	"3, 2, 3, 0, 1"	IncHI1 plasmid backbone in/del
HCM160	2	IncHI1 plasmid backbone in/del
HCM163	2	IncHI1 plasmid backbone in/del
HCM170	2	IncHI1 plasmid backbone in/del
HCM174	3	IncHI1 plasmid backbone in/del
HCM177-8	"1, 2"	IncHI1 plasmid backbone in/del
HCM189-193	"3, 3, 2, 1, 3"	IncHI1 plasmid backbone in/del
HCM195-199	"2, 3, 1, 0 1"	IncHI1 plasmid backbone in/del
HCM203	2	IncHI1 plasmid backbone in/del
HCM278	1	IncHI1 plasmid backbone in/del

(B) IncHI1 and resistance-associated gene target sequences		
Sequence type	Gene target	Sequence
IncHI1 rep gene	repC	TGGTGGTCAAAGGTAGCTATCGGGCGCTGGCAAAGGAAATCGGGGCAGAGGTCGATAGTGGTGGGGCGCTCAAGCACATACAGGACTGCATCGAGCGCCTTTGGAAGGTATCCATCATCGCCCAGAATGGCCGCAAGCGGCAGGGGTTTCGGCTGCTGTCGGAGTACGCCAGCGACGAGGCGGACGGGCGCCTGTACGTGG
Backbone in/dels	HCM102	CGCTAAGCACTTTCGCCATTCGGAAGAATGCTGTGCCCTTGAAACCTATCTTCACAAGTGCGGCAAAGAAGCATTCTTCTATCGCTACCAACAAGCTCTCAGCCGTGAAATGCCTATTAGCCTTGAGCTGGAGCGCCGGGTTGCCTGTAATGGTTCTCATTTAGCCTTGGTTAGAGACGAAGCACGTCAGTGCGTAAAATC
		CTGGAAAAACACGATAAGGTCACAGGGCTGCGACCAGACGTGATGTTGTATGATACGACTGGCGAAAGGCGTTGCTACGTAGAGATTTGTGTCACACACCCCTGCTCTCAAGACAAGATCGAAGCCGGTATCCCGATTCTTGAGTTTAAGGTCCAATCTGCCTCTGATATTCAGATGTTGCTTACCGGGGCCTACTCGATC
		TCTGTGGACACCTGTAGCGGCGTCTGCTCAGTAGGTAACGTGTATATGTCTGTCTGGAGTTTAAGTGGTTCCGGCCGACTCTACGAACAAACGATGCCGCTCGCTGAAGTGGATTTAACAATCAATTCTGACGTGAACACATGGCCTAGATCGTTAGGGGCCGCTGAGCTGGCTGATAACTTACGAGCTTTTATCCGTCAC
	HCM103	GTCATCCTAGCACCCCCAAAACAGAGGTCAGATTGCACTTTGATAACTGCCTATCCAAGGTGCTATCAAACCTCTCGGTGAGCAGTGGAACACAAGCCATATTGTCCCGCACTAAGGCGAACCTTGCTGAGGCGGAAATTGTTTTACGCCTGTGTGGGCTACCTTATCGCTACCTCAATGGTTCAAGCGCATTACACACCC
		GTATGGAGGGTTTCATTGATAGTGTTGGCTCTGAGGGTGTAACTCGCACTGGATCGAACGACCAGCAACGAGGGGTCGTGAGGATCGGGGAGCTACTTGACTCCAGTAAGATCGATTCCCGCACGTTTTTAAACCTTATCTTGAATCCAGGCGAGGCTGCTACTGACTGCGATCCCTTCATCCTTTCCACACTGCATGGTT
	HCM104	GGTATCTAAGAGATCTTCAGCGGCTAAAAGTCTAGGGCTACCGATACTTTTCGATTTCAGACAGGTGCTCGTTATCCAGATCAATTGTGGCTTTTCTTTCAGAAGCGAGCTTCTTCGCTCGCTTTGCATACTGAAGCCCCTTGGCTGGCTGCTCTCCGCGTAGGRTCTGTTCAGCCTGCTTGCTCGTGCTGTGCCCCAGAA
		GTGCTCGTTATCCAGATCAATTGTGGCTTTTCTTTCRGAAGCGAGCTTCTTCGCTCGCTTTGCATACTGAAGCCCCTTGGCTGGCTGCTCTCCGCGTAGGATCTGTTCAGCCTGCTTGCTCGTGCTGTGCCCCAGAAAGCGTTCGTACTGCTCGTCAGATACCYCAGTGCCGATCAGTCGTTCGATCCAGCCGCTTTTCGG
		ATACTGAAGCCCCTTGGCTGGCTGCTCTCCGCGTAGGRTCTGTTCAGCCTGCTTGCTCGTGCTGTGCCCCAGAAAGCGTTCGTACTGCTCGTCAGATACCTCAGTGCCGATCAGTCGTTCGATCCAGCCGCTTTTCGGCGGGTAACTTACGCCCAGCGCAAGCAACTGCCTTTTCTGTACCCACTATTTCCGGCGCGGCCG
	HCM106	GAGAGCCCAAACTCATAATGCTTAATCCGCTGAGACCGCCTGTCACATATCCCATAGAGCCGCTAATCAAGAGTTTGGAAAGGAAGTTATCTGCATCACCACCTGGCTGAACAGTTTCCTCATTAAAAGAAACGTCAAACCCGGCCAGAGAGTAAGCATTTTTGGCTACAGAATCTTTTGCGTTAGCATGCCAGTAGAGCC
	HCM160	GCCATGCCAACCGAACCGGCACAGCACGCGGAGAGTCTGCCATGAACAGCCCAGAGCACTTGCCGTCTGAGACGCACAAACCGATCACCGGCTACTTGTGGGGCGCGCTGGCCGTGCTCACCTGTCCCTGCTATTTGCCGATTCTCGCCATTGTGCTAGYCGGCACGACGGCCGGCGCGTTCATCGGGGAGCACTGGGGTA
		CACCTGTCCCTGCTATTTGCCGATTCTCGCCATTGTGCTAGYCGGCACGACGGCCGGCGCGTTCATCGGGGAGCACTGGGGTATTGCAGCCCTCACGCTGACCGGCTTGTTTGTCCTGTCTGTGACGCGGCTGCTGCGGGCCTTCAAGGGAAGATCATGACCGCTTCCCAGCCAGCCGAGAGTGGGCAGCTTTGAGCTTCG
	HCM163	CAATCAACTGGTGCAGTCGTCTTCTGAAAATGACAATCGTGCCACCGGCTCCAGGTCTTATCGAACAGCTCAGACACATGGTCCAAATGCTGGTCGATCCGTTCGGCCAGTTTTTCGATGGCCTCTTGCTTGAGCTTGTCACTTTCCCTGAACTCGATGTTCAAGGCCCTGRCCACCTGGTTGAGGTTCCGGCCGATAGCT
		TTTCCCTGAACTCGATGTTCAAGGCCCTGRCCACCTGGTTGAGGTTCCGGCCGATAGCTCCAAGCTGCCGGCACGATTCCCGTACGGTGTTCACTTCTTCATCAGTGAGGACCGGCATCCGGTTCAACGACCGCAGTCATTTCTGTACCTAAACAGTCCTGCGAATATGTGAGTTTTGACCTAATGAGCCACAAAAACTCA
	HCM170	CCCCGCTACAACCATCGCAATGGAAGCCTGTGGCGGTTCTCACTTTATGGCACGCAAGTTGGAAGAGTTGGGGCATTCCCCAAAGCTGATATCACCACAATTTGTCCGCCCGTTCGTTAAAAGCAATAAAAACGACTTTGTCGACGCCGAAGCTATTTGTGAAGCTGCATCGTGTCCGTGAATCCCTGGTTCAGGATAAGG
		GGAATTTGGCATTAGCGTTCCCCGAGGAGCTGCCGTTATTAGCCGACTGAGTACCATTCTTGAGGATAATAGTTTGCCTCTTTACCTCAGCCAGTTATTGCTGAAATTACAACAGCATTATCACTATCTTGTTGAGCAGATTAAAGATTTGGAATCCCAGTTGAAACGAAAGTTGGACGAAGATGAGGTTGGACAGCGCTT
	HCM174	CGACCTTGTTCCTGCTTATTCCCTTGACATCTTTTTCGCAGGAATTGGGCCAGCGAATATCACAGGATGACAGTGCAGAACTGGCGAATAAGGCAGGTACAGCTTTGACAGAGATGCTTTTGCTAAAAGTTCAGCAATTGCCACAGGTGAAAAAGAACAGTGGAATGGACCTTGCGGCTGCAAATGACGCTGTTGCTTCCT
		TAAAAGTTCAGCAATTGCCACAGGTGAAAAAGAACAGTGGAATGGACCTTGCGGCTGCAAATGACGCTGTTGCTTCCTTACTCAGCAAAGAGTTTTTCATTTTTAAACCAGTTGATGAAATCAGCATAAAAACCTCTGCTCAAAAATTAAAAGAGCTGAATGATGATGCCGACGCACTTGCTAAGGGGTACACCATCATTC
		GCATAAAAACCTCTGCTCAAAAATTAAAAGAGCTGAATGATGATGCCGACGCACTTGCTAAGGGGTACACCATCATTCAACCAGATGATGTCGGAAGCTCCTACATTTCGTATAAGGTGACGTCCAGCTCTCGAACCTGCTTCATTCGCCTTTCAAAGGATCTGTCATCGTCATTAAATACCAGAATTGTAACTGTGAATA
	HCM177	TAGAAGAAAAATTGTTGAAATAAGTGATCCTGACCTGGTGGGGATGACTTATTCAATCCCGATGGTTTTTAACGGAGGGAAGTTCAGTGGTCAAGGGGTTACCTGTCTCTCGCTCCCCGCAGTAACATTAATAAAAGTAACTTTTCCTTCCCGAACTTATCAGGAGGGGCAGGAACAAATCACAATGTCGAGCCCGGACCT
	HCM178	ATGGCATTCTGAAAGTCTGCCCAATTAGACTGAAGTTCAATAAGAAGGAATGAAAATGAACTTGAAAAGTATTGTTCCGAAGGCTGCTGGCCTTGCTGCATGGATTGTAGGAATCATTTATAGTGGTTTTGCTCTTTCTGTTCTGTRGGGGGGGTTTTGTGCCTCTCGGTGTGGTGCCGATCACAACTCCAYGGGCTATTG
		CTTGCTGCAYGGATTGTAGGAATCATTTATAGTGGTTTTGCTCTTTCTGTTCTGTRGGGGGGGTTTTGTGCCTCTCGGTGTGGTGCCGATCACAACTCCATGGGCTATTGGAATTTACTGCTTGGCAGGCATAATAAGAGGCAATAGAGTAAAAATCCCGAAAGAACAAGATATGCCATGTACGCTTCAATTAACGATGAT
	HCM189	ATGGGGATTTGGTGCATTCGATGGAGGAGGGCGGCAACGTCTGCATACCTTCAGCTTCTGTTGTTATTTCAAAGGCAATTATTGAAATGCTCAGCGCAGGCGAACGTCTCTATGTTAATCCAATCAAGAATGGGAATAAAACCCTAGCACCGTCATTTATCTTTCTGCATACAGACCAGCAACTCCGCCCATTTATCAATT
		AGTGATAAAGGTTTCAGGCTTGGCCTTTTCTTTATGAATGAGCGAGCCTCTAAAATTAATAAAGACCAGTTTGATTTTATTGCAGTAATAGACCCATTGACCTTTCAGTCAGAATTTGATGCGACATGGTCCCGTGGTGAATTTGATGACCCTCTAAAGGCATTACGGTATTCAATTGTTTCTGAAAACTTGTCTTCCGTC
		GAGGAAAGAAACGGTGATGGCCGATTACTGGTATGACTATTATTCACCTCATTCCCCAGCTCAGCAGGCTGCTTGCACAGCAACGGTGACTGGAATAGATGGGAATGTATCCGGCGAAACTATTTACATGCTCCAGATCGCTTTAGAGCGGTCGACAGTTGAGTACCAGCTTGTAAAATCGCTAGGGGTCATATTGCTACT
	HCM190	TTAAGCTTAGTAATCGCATTAAAGAGCTGATCGAAGATAAAAATAGACTAAAAGTTGACATCAGAATAGTTTATGGGAAATCAGAACTAAACTCTAAAGAATATGAATGGTTAACAAACCTGCCTTTTGTACGCCTTAGTTTTTGTAAAAACCTCCATGCAAAATTATATGCCAATGAAAATCAATGTATTGTGTGCAGTC
		GCAGTCTAAACCTTTATGATTTTAGTCAGATTAATAACCATGAAATTGGAGTGTTAATTATTAAGGAGCAGGAGAAGGATGCATACACTTCATCGTTAAATGAAGCTCAGCGACTGATCAGAATCAGCACAGATAACATTCAGCCACTAACAACAGATAAAGAAACAACAGGTTCAAAAGAAAGTGAAAAAACTAATAAAG
		ATAAAGAGTCATCCGACTTCACTTCAGCCTTTCATGAAGAACCATTAACAAATCAAAATGGATTGATTACTGATTTAAATACAAATTCAAAACTCACTTCGACAAATCTAGCAAAAAATCATAAAACTGATTTGTTATCTCTATATAAAAAATTAATCGAAGCTGGATATCTCATGGACGTAGAAGGAAAATACATATTGA
	HCM191	GGAACCTGTTAATTGGTTGGATTGTAATGACCATAATTAGGGCTTTCAGACAGTTAGCCAACAAAAAAATCTTTAACTCACCAACAATATTGAGAATTACCAAATGGAAAATCTGGATGTTGTATCAGCGGTAGATTTTTACTTAGAAAAAGCATTTTATTTATTTGGATTCATAATGTTAGGTATGGCATGGCTTACTTT
		ATTTGGATTCATAATGTTAGGTATGGCATGGCTTACTTTTCGTGCTGGTTCAACTTATCAGCATTTTAAAAATGCTGATAAGTTAGTCAGTGAAGGTAGAGGCTCAGTTTCAAGCGGTAAAGAGCCTGAAATGATCCGGCGGCTTAAGTTCCAAACATTGATCTGGTACATTGCTAATTGTGTGGTGTTAGCATTATCCAC
	HCM192	CTGGTACATTGCTAATTGTGTGGTGTTAGCATTATCCACTATTGCTTTTGGGTATTTATTTTATCTTCTACACAGTTAATCAAACAATGAGAGATTTTTATTTTCTATAATCAGGTACATATTTATTTTCTTGGAGATATTGATGAACGAAAACAATCCACTTCTGCAATCTGAACTGCTGTTTTGAATACGTTAGTGGAG
	HCM193	CTTTGACTGCCTTTCCTAAATTTTTTCTGTCCTTCAAAATCTATATCAGGTATGAAATGTATTAACTGGCTATCTTGGTAAAGTGAAAGAACGGAATTTTGATTGAGCACCTTAGAGTCCATTAATTGATAAACTGATTCAATACATGCACCTATAAGAACATCACACAATTGCACGCTTGGGCTTTCTTTCGAATCAATT
		TATAAGAACATCACACAATTGCACGCTTGGGCTTTCTTTCGAATCAATTTGATAGACTTTTTTAAGGTTTAGAGGGAATGAGATAGTTGCTATCTCGGAATGTTTAAACTCTCCTTCCTTATCACAATTGATCAAAAAGTTAAGGCGTTCATTGTAAGTTAGCAGATTTTTAGAACGATCATGCTCAATTGCATACTCTCC
		TGTAAGTTAGCAGATTTTTAGAACGATCATGCTCAATTGCATACTCTCCAGAGGACATCATTTCCGTGCGAGAAATTAATGCATTTAAAATAGTAAATGAGGCATCAGTGCTAATTCCATCAGTCATGATGGCATCAATGCAATCTGGGTGGTTAAATGCCAAAGGACCAAAAAACTCTTTTAACCTTTGCCAATCAAGCC
	HCM196	TAGTATGGGTGTAGACATGAATTATGAGTTTCAGAAAAAAAGCCCTAAGGGATGGGACCGGGTTAACGATAATTTTTCAAACGACCGAAGCTATTTGCTTTATTCATGGTTGGGTCTGGATGCCCGTAACACCTGGGGTGTTGCAGCGATCACTCCTCTCAGGGGATTACCCGATGACATAGAACTTCAATGGGATGRGGA
		CTTYATTCATGGTTGGGTCTGGATGCCCGTAACACCTGGGGTGTTGCAGCGATCACTCCTCTCAGGGGATTACCCGATGACATAGAACTTCAATGGGATGAGGATGGATGTGATGACTACTGGGGTGAGCATTCCCAAACGTGGTTACTATCCGACGAGATCCTTGCTTCAACCAGCCCGGTAGCCATTGAAGACGRTGAA
		GATGRGGATGGATGTGATGACTACTGGGGTGAGCATTCCCAAACGTGGTTACTATCCGACGAGATCCTTGCTTCAACCAGCCCGGTAGCCATTGAAGACGATGAACCGGGGTCGGTAGTTGCGGAGTTTTGTGCGGAGGTTCAGCGACTTCATGGGCTGCATGGGACGGTAAGAATTGTTCTAGGCTTCACTGGTTAAACA
	HCM197c	GAAGGGTAGCCGAACTGCTCGGCCGCAATATCGATATAAAAAATCATTTCACCGGCACTTACCTCACACCAGTAATGGCCGTGCCCGCCAGACTCATTGAAAATACCACCATCATCTGTTCCGTTCCCGCCTCGCACAGCTGCGGACATACCTCTGCGGTGCGCAAATTCACAAACCAGCAGACTGGCGAACATGCATGTT
		ACAGCAGTTAYCACATCAACTTCTACGCATAAATACCATGTGTCATCAGCATCACTCCACCAGGCGACAATACGATTATCCCAGGTGCGTAATTCGCGGTAGCAGCTGTATCCAGGTAAATTCTCGAACTCCATCTCTTGCATCCAGACTCTGCCATGGCCAAGGATCATGAGAGCCTCAAATAAAACATYCAATGAAATA
	HCM203	AAATACAATGTTCATACCAAGAGAATTCGAGCAAAACCATGGAATTCACTTCAGTACGGTATTTAGAAAGTTGCCTCTATCAAGCGATTATAAACCTGATTTCGTATATTTATCAAAAAGCTCGGATAACTGGAATGTAGTATTAGTTGAAATTGAAAAACCATCGTCGAAATATTTTAAAAACAACTCTACAACTTTTCA
		GCAGACTTCAATCTTGCTTTGCAGCAAATGAACACATGGAGGGCTTGGTTTGATGATGAATCAAACAGAAATCACTTTAAAAACAATATATTGCAGGGATTTATAGAACCGGCACATATGGGGAGAAATCCATTTAATTTCAAGTATGTCCTTGTTCATGGTCGTAGATCAGAATATGAAAATAATACACAGAAAACTGCA
	HCM25-6	TTTCACAGACATCGTTCTCGAAATTGGGTTCGGTCGACAGCAGTGATTCCATCTTCGGTTCGATGTGTACCGGCGCAATGTTTTTATAAACAGGGTGAACACGACACTGTTCAGACGCTTGTGCTCGGTAGCTCCCTTGCGCCAGCAGCACGTCATGGGAAACCAGGTCATAATCTGTATCTTCGACAAAAGTCTTCAGGG
	HCM278	CGAGATTGACTRCCGGCTGTCTGTAGGTAGCCAGAACTCCTGCACCGTACTCCGCAGGTTTGCTGGCCCAGCTCCGCACCAGAGCGTAAGCCTGCGGCATATAGCGATTATCCAGATCTCCCTGCGGCCGACGAAAAGGCACGATGTCATCGGAACGGTAAGTAGTGGTGGTTACGTTTGCCGTTGTCATTAATCAACTCC
	HCM195	GAGTACCCAGATAAAGCGCGGGCGCGGCTCCTGTCGATGGCAGAAAAAAACTCCGGCCTGAGGTTTGTGTTGCTCGAAGGTAAATCAAGGAAACTGGAGCGCTTTGCGGTCAAGCGGCCAGAAGAGATTGTCAACTGGCATGCCGGT
		AGGTTTGTGTTGCTCGAAGGTAAATCAAGGAAACTGGAGCGCTTTGCGGTCAAGCGGCCAGAAGAGATTGTCAACTGGCATGCCGGTAACTTAAAGGAAATCCCGACAATGCTGAATGATCAATGGGCATGTCACATGGCAATGGTCAGTCAGAATGATAAGGTCTACCTGACACCGGAT
	R0140	GGGGATGATGACTCAAGGGAGCTGCTGCTGGAATTGTATACCAGTTGGTATGAGTACCCAGATAAAGCGCGGGCGCGGCTCCTGTCGATGGCAGAAAAAAACTCCGGCCTGAGGTTTGTTTGATCGAAGGTAAATCAAGGAAACTGGAGCGCTTTGCGGTCAAGCGGCCAGAAGAGATTGTCAACTGGCATGCCGGTGACTTAAAGGAAATCCCGACAATGCTGAATGATCAATGGGCA
	SPA0105	TACAAAACTGGCATGGATGGATGTATGAAACTGCCTGGCTGCGCCACAAGGTATATATGACGGGGATCATTGGTCAGCAGCTTGCTAAGTTTCACCATATCAATATATTCAACATAGCCAATCTTCTTCGGATAAACTGCAACCGTTCCTTTCGGCTGTTCATTGTTCTCAAGCCATGGATATCCGCCGAGACAGGGATTT
		ACAACCAGTGTGACAATGAATAAAATGACTCTCCCCCTTTCTCCATAAGCTCCCATACTGAGGGCTATAATCCCTACCAGACTGAAGAGAAAAGAACCGATGAAGGTGGCCAGTACATTTTGTGTGGTTACGTCTTCAACAACTAAACGCGTAGCTCTGGGAGTCACATTAGTAGTGGCTGAACCGTAGGCTGTGACCATG
	SPAP0266	AGCATCATAATCTTTGCCCATCATTTTGAAGGTGACAAAGCAGGCAAATAGCACCATGACAACAGTTTGTACAGCAATGATAATTAATACTGGCCCTGCCATGCTTGCCAATTGACCAAATTTTAATGACATTAACGCCATTGCCAAGAAAAGCGATAAAGCAACGCTACCTAATACATCGACGGTCGGCTCAAACACTTC
		CTGTTAGAGTAATTGAACCTGCAATTAAGCCAATAAATGGACTTTCATTCATCATGACAGCCATACTCATGCCGACAGTATTTTGAATGGCGATTAGGATCGTTACTGCAATAGTTAATAGAACTAACGGCTTTCCTCCTTTAATCAGTCGAGAAAAGTCAGAACTTAGCCCGATAGAGGAAAAGAATGTGAGCATTAATA
	SPAP0267	GATTAATAACGGAGAAAAATATGATTGCTGTAATATTTGAGGTGCAAATACAACCCGACCAACAAACTCGCTATTTGACTTTAGCTGAGGAGTTAAGACCACTATTAAGTCATGTAGCTGGTTTTATTTCAATTGAACGTTTTCAAAGTCTAGCTACAGAAGGAAAAATGTTATCGCTATYTTGGTGGGAAAACGAATACG
		TTAGCTGAGGAGTTAAGACCRCTATTAAGTCATGTAGCTGGTTTTATTTCAATTGAACGTTTTCAAAGTCTAGCTACAGAAGGAAAAATGTTATCGCTATCTTGGTGGGAAAACGAATACGCAGTTCTGCAATGGAAAAATCATGTTTTACATGCGAAAGCTCAACAAGAAGGGCGAGAGYCAATATTTGATTTTTACAAA
		AGGAAAAATGTTATCGCTATYTTGGTGGGAAAACGAATACGCAGTTCTGCAATGGAAAAATCATGTTTTACATGCGAAAGCTCAACAAGAAGGGCGAGAGTCAATATTTGATTTTTACAAAATTAGTATTGCTCATATTACTCGCGAATATTCATTTAAAAAGGACAAGGATAATGTTTGATGTTCACGTTGTYTTAGATA
	SPAP0268	GCGAGAGYCAATATTTGATTTTTACAAAATTAGTATTGCTCATATTACTCGCGAATATTCATTTAAAAAGGACAAGGATAATGTTTGATGTTCACGTTGTTTTAGATAATCAAATAGGACAATTAGCATTACTAGGAAAAACATTAGGTAATAAAGGTATTGGATTGGAAGGGGGAGGGATATTTACGGTTGGTGATGAAT
		TTAGCATTACTAGGAAAAACATTAGGTAATAAAGGTATTGGATTGGAAGGGGGAGGGATATTTACGGTTGGTGATGAATGCCATGCTCATTTTCTTGTTGAACAAGGAAAGGAAGCTAAAATAGCGCTAGAGCAAGCTGGACTGTTAGTACTTGCGATCCGGACACCATTAATTCGTAAGTTAAAACAGGAAAAACCGGGG
		AGCGCTAGAGCAAGCTGGACTGTTAGTACTTGCGATCCGGACACCATTAATTCGTAAGTTAAAACAGGAAAAACCGGGGGAACTTGGCGAAATAGCACGAGTATTGGCGGAGAATAACATTAATATTTTAGTGCAATACAGTGACCATGCTAACCAACTGATATTAATAACGGACAATGATAGTATGGCTGCATCTGTTAC
	SPAP0269	CATTTCACGAGTTAAAATACTCAGTGCTTTGATGGATGGGCGAGCTTGGACGGCCACTGAGCTAAGTTCTGTGGCGAATATATCAGCTTCAACGGCGAGCAGTCATTTATCTAAATTATTAGATTGCCAGCTAATCACAGTAGTAGCTCAAGGCAAGCATCGTTATTTTCGGCTAGCAGGAAAAGATATTGCTGAATTGAT
		CAATGGATCACTGAAAATGGTTCAATGATCACATTAAGTGGTATTCAATATTTTCATGAAATGGGAATTGACGTTCCTTCCAAACATTCACGTAAAATCTGTTGTGCGTGTTTAGATTGGAGTGAACGCCGTTTCCATTTAGGTGGGTACGTTGGAGCCGCATTATTTTCGCTTTATGAATCTAAAGGGTGGTTAACTCGA
	SPAP0281	TGGCGCGCTTGGTGATTCGAACCTCTTCCCAGTGTCGTGACTGGATGCGTAAGCATGGGGTTAATTTTCAGCCTCCGCTCTCTGGCGCGCTGCACGTGGCGCGTACCAATGCATTCTTCATGGGCGGCGGTAAAGCCCTCGTGAACGCCTATTACCGCAGCGCAGAAAAGCTGGGGGTACAGATTCGCTACAACACGCCGG
		AATGGCCAGCCGATAACTTCCTCATTCGCGGCACCCGCTTTAATCAGGGCGTCTTGCTCAAGTTTATGATCGATGCCGGTGCTGACATTATCGGCGATCCGTCTCAGTCCCACTGTGTGGCGATTGATGCCCGGGCTCCGTTGTACGACGGCGGCATTTGTACCCGCGTGGATTGCGTCTCACTTGGTGTGGTAGTCAACC
		CCGGCGCACAGGCCAATACGCTGAGTGAACTGGCCCGCCAGTTGGGGCTGGATCCCGAACGCTTTACCCATACCGTGGAGCACTACAATCAGGCCTGTCAGCCGGGTCAGTTTGATCACACGAAGCTGGATAACTGCGCGACGCAGGGCCTGACGCCACCGAAAACGCACTGGGCGCGGCCTATTAATACGCCCCCTTACT
	SPAP0329	ATTGAAAGATGGCAACTCCAGATCAAAAAGCTAATAATGTCCGTCTGCAAAAATTACAGATTTTCATTTCCATCCGACGCCACCACGTATACATCACTTAGCTGATGTTCGTCATAATGTAGGTGTGATGTAACAGTCAGATATAGTRCAGAAAGAACAGCTGTTCCTGTGAGAGTAACAATAAGTGATCCGCCRTAATCA
		CACTTARCTGATGTTCGTCATAATGTAGGTGTGATGTAACAGTCAGATATAGTRCAGAAAGAACAGCTGTTCCTGTGAGAGTAACAATAAGTGATCCGCCGTAATCAGAATAAATCTTCTCATTTTTTCTTATAAATTTTTCATGCAATACTACAAGCAGACAGAAAACACAAGTTATCAGTCCTGAGCTTACATGCAGGT
	betU	ATTGCGTAACCTTCTCTGCCAGGGAATTGGGTTACGTGCAGCCGTAGGAGCAATTGTCGCCATGCTCAGGCTTTCACGCTTGGTCAAATCCCGGCGCAAAGCTTTTAAAAGTCCGTATATGGATATTAGTAAGATCACTGAGAAGGGCAATGCACTCGCTATTGTCACCGTTTGCAGCGCACTTAGCCCTCCGGCAAGGAG
	nac	TTCCGTGGCGATATCAACCTTCAGCCCGTGTTCCTGACTAATAGCCTCCAGTAGGCCGCGCAAGCCGTGGCCTGAGCTTGGCATGATCAGGGGAATATTCGCCAGTTGAGCAGGGGTTATGCTGTCATCCGGAATATCCGTCAGCAGATCATGTGTGCCAATCAGAAAAAGCTGCTCTTCGAGAACTGGCCTGGCGCTCCAGCGCAGGTGCTTTTCTTTCCGAAAAACAACGGCCAGATC
	citA	CATATATCGACAGGATCGGCCGACGGAAAGGGCTGATGGTCACCCTGGCGATTATGGGCTGCGGCACGCTGCTCATCGCCCTCGTGCCGGGTTATCAGACTATCGGCCTGCTGGCTCCCGTGCTGGTCCTGGCGGGGCGTCTGCTACAGGGATTTTCTGCTGGCGTTGAACTGGGCGGCGTCTCTGTTTATCTTTCTGAGA
		CCGAATGGGGTTGGCGAATCCCGTTCTTCATTGGCTGCATGATTATTCCGCTGATTTTTGTTCTTCGACGTTCGCTACAGGAAACTGAAGCCTTTTTACAACGTAAACACCGTCCGGACACCCGGGAAATTTTTACCACCATTGCTAAAAACTGGCGCATCATCACCGCGGGTACCCTGCTGGTGGCGATGACGACCACGA
		GCGGCGCTATCTCTGATCGGATCGGGCGACGCCCGGTGCTGATGGGCATCACCTTGCTCGCCCTCGTCACCACCTTGCCGGTGATGAACTGGCTTACCGCTGCCCCTGACTTCACCCGCATGACGCTGGTGCTGCTCTGGTTCTCGTTCTTTTTTGGCATGTATAACGGCGCGATGGTGGCGGCCCTGACTGAAGTGATGC
	citB	GCCATAACTGCGGCGCCTGCCTGCACGCCTGCCAGTATGCTCCACCCCATGAGTTTGCGATCAACGTGCCGAAAGCAATGGCGGAAGTGCGTCTGGAAACGTATCAACACTACGCGCAACCGGCGGCCTTCAGGGCGCTGTATCGCCAGGCTGGCGTCACAGTGACGCTGGCACTGGTCTTTAGTCTGATCCTCTTTTTAC
		CCGGTTGGGAAGCCCCCTACCCGTTCTTCAGCGTGCCGGTCATGCTTGGCACGCTCGGAGGAATCGGTTTAATTGTCGGCCCGGCAGGCCTGCTGTGGTTAAACCTTAAGCGCTCGCCACTGCATGGCGACGCGCGACAGAAACCGATGGATCGCGGTTTTATTTTACTGCTGCTCCTGACCAGCCTGACCGGTATAGGTT
Tn10	Tn10L	TATAAATCCGTTGAGAAGCTGGGTTGGTACTGGTTAAGTCGAGTAAGAGGAAAAGTACAATATGCAGACCTAGGAGCGGAAAACTGGAAACCTATCAGCAACTTACATGATATGTCATCTAGTCACTCAAAGACTTTAGGCTATAAGAGGCTGACTAAAAGCAATCCAATCTCATGCCAAATTCTATTGTATAAATCTCGC
		TAACTTACCTGTTGAAATTCGAACACCCAAACAACTTGTTAATATCTATTCGAAGCGAATGCAGATTGAAGAAACCTTCCGAGACTTGAAAAGTCCTGCCTACGGACTAGGCCTACGCCATAGCCGAACGAGCAGCTCAGAGCGTTTTGATATCATGCTGCTAATCGCCCTGATGCTTCAACTAACATGTTGGCTTGCGGG
	Tn10R	CCCGCAAGCCAACATGTTAGTTGAAGCATCAGGGCGATTAGCAGCATGATATCAAAACGCTCTGAGCTGCTCGTTCGGCTATGGCGTAGGCCTAGTCCGTAGGCAGGACTTTTCAAGTCTCGGAAGGTTTCTTCAATCTGCATTCGCTTCGAATAGATATTAACAAGTTGTTTGGGTGTTCGAATTTCAACAGGTAAGTTA
		GCGAGATTTATACAATAGAATTTGGCATGAGATTGGATTGCTTTTAGTCAGCCTCTTATAGCCTAAAGTCTTTGAGTGACTAGATGACATATCATGTAAGTTGCTGATAGGTTTCCAGTTTTCCGCTCCTAGGTCTGCATATTGTACTTTTCCTCTTACTCGACTTAACCAGTACCAACCCAGCTTCTCAACGGATTTATA
	tetA	TTTGGTCGGCGCCCAGTGCTGTTGTTGTCATTAATAGGCGCATCGCTGGATTACTTATTGCTGGCTTTTTCAAGTGCGCTTTGGATGCTGTATTTAGGCCGTTTGCTTTCAGGGATCACAGGAGCTACTGGGGCTGTCGCGGCATCGGTCATTGCCGATACCACCTCAGCTTCTCAACGCGTGAAGTGGTTCGGTTGGTTA
		ATATTGTCGCTTTCCTTGTGGTTATGTTTTGGTTCCGTGAAACCAAAAATACACGTGATAATACAGATACCGAAGTAGGGGTTGAGACGCAATCGAATTCGGTATACATCACTTTATTTAAAACGATGCCCATTTTGTTGATTATTTATTTTTCAGCGCAATTGATAGGCCAAATTCCCGCAACGGTGTGGGTGCTATTTA
		AGCCACTAAATGGGGCGAAAAAACGGCAGTACTGCTCGGATTTATTGCAGATAGTAGTGCATTTGCCTTTTTAGCGTTTATATCTGAAGGTTGGTTAGTTTTCCCTGTTTTAATTTTATTGGCTGGTGGTGGGATCGCTTTACCTGCATTACAGGGAGTGATGTCTATCCAAACAAAGAGTCATCAGCAAGGTGCTTTACA
	tetC	ATAAACCAGCCATTGAGTAAGTTTTTAAGCACATCATCATCATAAGCTTTAAGTTGGTTCTCTTGGATCAATTTGCTGACAATGGCGTTTACCTTACCAGTAATGTATTCAAGGCTAATTTTTTCAAGTTCATTCCAACCAATGATAGGCATCACTTCTTGGATAGGGATAAGGTTTTTATTATTATCAATAATATAATCA
		ACTGAGTAATTGTTTTTTATTTTTAAAGTGATGATAAAAGGCACCTTTGGTCACCAACGCTTTTCCCGAGATCTCATCTATTGAAACAGCTTGATAGCCTTTTTCAACAAACAATATTCGTGCTGAGTTAACCAGTGATTGATAGGTACTCTTAAAATTYTCTTGTTGATGATTTTTATTTTCCATGATAGATTTAAAATA
		TCGTGCTGAGTTAACCAGTGATTGATAGGTACTCTTAAAATTYTCTTGTTGATGATTTTTATTTTCCATGATAGATTTAAAATAACATACCGTCAGTATGTTTATGGTATCATGATGATGTGGTCGTGACAATCTTAAGAACATTTAGGTTATTTTATGTATATTGAACAGCATTCTCGCTATCAAAATAAAGCTAATAAC
	tetD	ATATTGAACAGCATTCTCGCTATCAAAATAAAGCTAATAACATCCAATTAAGATATGATGATAAGCAGTTTCATACAACGGTTATCAAAGATGTTCTATTATGGATTGAACATAATTTAGATCAGTCTTTACTGCTTGATGATGTGGCGAATAAAGCGGGTTATACCAAGTGGTATTTTCAGCGGCTGTTCAAAAAAGTAA
		CACACTGGCTAGCTATATTCGTGCTCGTCGTTTGACGAAAGCGGCTGTTGAGTTGAGGTTGACGAAAAAAACTATCCTTGAGATCGCATTAAAATATCAATTTGATTCCCAACAATCTTTTACACGTCGATTTAAGTACATTTTTAAGGTTACACCAAGTTATTATCGGCGTAATAAATTATGGGAATTGGAGGCAATGCA
	tetR	GGCCGAATAAGAAGGCTGGCTCTGCACCTTGGTGATCAAATAATTCGATAGCTTGTCGTAATAATGGCGGCATACTATCAGTAGTAGGTGTTTCCCTTTCTTCTTTAGCGACTTGATGCTCTTGATCTTCCAATACGCAACCTAAAGTAAAATGCCCCACAGCGCTGAGTGCATATAATGCATTCTCTAGTGAAAAACCTT
		CACAGCGCTGAGTGCATATAATGCATTCTCTAGTGAAAAACCTTGTTGGCATAAAAAGGCTAATTGATTTTCGAGAGTTTCATACTGTTTTTCTGTAGGCCGTGTACCTAAATGTACTTTTGCTCCATCGCGATGACTTAGTAAAGCACATCTAAAACTTTTAGCGTTATTACGTAAAAAATCTTGCCAGCTTTCCCCTTC
Tn21	tnpA	ATGCCATCATCACCGAGTCGGGCTTGAAGATCACGCCGCTGGATGCGGCGGTGCCCGACACCGCGCAGGCGCTGATAGACCAGACAGCCATGGTCCTGCCGCACGTCAAGATCACCGAACTGCTGCTCGAAGTCGATGAGTGGACGGGCTTCACCCGGCACTTCACGCACTTGAAATCGGGCGATCTGGCCAAGGACAAGA
		GGAGCACTACACCGACACGGCGGGCTTCACCGATCACGTCTTCGCCCTGATGCACCTCTTGGGCTTCCGCTTCGCGCCGCGCATCCGCGACCTGGGCGACACCAAGCTCTACATCCCGAAGGGCGATGCCGCCTATGACGCGCTCAAGCCGATGATCGGCGGCACGCTCAACATCAAGCACGTCCGCGCCCATTGGGACGA
	tnpB	RCGAGTCTTGCCACGCCGAGCACCTGGTCGCTTTCAGCTGTAAGCGTCGCGGTTTCTGCCCGAGCTGTGGGGCGCGGCGGATGGCCGAAAGTGCCGCCTTGCTGGTTGATGAAGTACTGCCTGAACAACCCATGCGTCAGTGGGTGTTGAGCTTCCCGTTTCAGCTGCGTTTCCTGTTTGGGGTCGTTTGCGGGAAGGGGY
		RCTGGTTGATGAAGTACTGCCTGAACAACCCATGCGTCAGTGGGTGTTGAGCTTCCCGTTTCAGCTGCGTTTCCTGTTTGGGGTCGTTTGCGGGAAGGGGCGGAATCCTACGCTAAGGCTTTGGCCAGCGATATTCTCCGGTGAGATTGATGTGTTCCCAGGGGATAGGAGAAGTCGCTTGATATGGCACTGTTGCAAATA
	merA	CGTGACGGCTTCGCCTATAGCTGGGTCTTCGCGGAAGAACAGCGTGCTGCGAGCCAGGATCGTCACCTTCGCTCCGAGTCGGGCGAACGCCTGCGCCAGCTCCAGCGCCACCACTGATGAGCCAATCACGGCCAGGCGCTTAGGAATCGTCTCGCTGACCAGCGCTTCAGTGGAAGTCCAGTACGGAGTGTCTTTCAGGCC
		GGAGCCGCGATGGCGGCAGCACTGAAGGCCGTCGAGCAAGGCGCGCAGGTCACGCTGATTGAGCGCGGCACCATCGGCGGCACCTGCGTCAACGTCGGTTGTGTGCCGTCCAAGATCATGATCCGCGCCGCCCACATCGCCCATCTGCGCCGGGAAAGCCCATTCGACGGCGGCATGCCACCCACACCGCCGACGATCTTG
	merP	GTGGCCTTGGTCAGCTTCTGTACGCTGGCCTYGGTGTCGTCAAAAGTGACGACGGCCTCGCGCTTCTCGAAGCCCACATCGACCTTGCTCACGCCTTCGACCTTGGAGAGCGCTTTCTTGACTGTGATCGGGCAGGCGGCGCAAGTCATGCCGGGAACCGCTAGCGTGAYGGTCTGGGTAGCGGCCCACACCGGGGCAACA
	merR	TACGGCAGCATCCGCCGCTATGGGGAGGCGGACGTGGTTCGGGTGAAATTCGTGAAATCGGCACAGCGGCTGGGGTTCAGTCTGGACGAGATTGCCGAGCTGTTGCGGCTCGACGATGGCACCCACTGCGAGGAGGCCAGCAGCCTGGCCGAACACAAGCTCAAGGACGTGCGCGAGAAGATGGCCGACTTGGCGCGCATG
		CTCGACGATGGCACCCACTGCGAGGAGGCCAGCAGCCTGGCCGAACACAAGCTCAAGGACGTGCGCGAGAAGATGGCCGACTTGGCGCGCATGGAAACCGTGCTGTCTGAACTCGTGTGCGCCTGCCATGCACGAAAGGGGAATGTTTCCTGCCCGTTGATCGCGTCACTACAGGGCGAAGCAGGCCTGGCAAGGTCAGCT
	merT	GATGAACTCCTGGTTAATAGAAAAATGGAACGACATAGGGAAATCCAAGCGCGACCAGGACCAGCACGGCCACGATCCAGAAAATCAGCTTGTAGGTGGCGCGCACCTGCGGAATCGCGCAGACCTCACCTGGCTTGCATGCCTGCACGGGCCGGTAAATCCGCTTCCAGGCGAAGAACAGCGCCACTRGCGCCGCGCCGA
		GAACAGCGCCACTRGCGCCGCGCCGATGAACAACGGTCGATAGGGTTCCAGCACCGTCAGGTTGCCGATCCAAGCACCGGAGAAGCCCAGGGCGACCAGTACTAGCGGCCCCAGGCAGCAGGTCGATGCAAGAATGGCGGCCAGCCCGCCGGCGAAGAGCGCACCGCGCCCGTTTTGTGGTTCAGACATACGTTGGCCCTT
Integrase	IntI1	ATGAAAACCGCCACTGCGCCGTTACCACCGCTGCGTTCGGTCAAGGTTCTGGACCAGTTGCGTGAGCGCATACGCTACTTGCATTACAGCTTACGAACCGAACAGGCTTATGTCCACTGGGTTCGTGCCTTCATCCGTTTCCACGGTGTGCGTCACCCGGCAACCTTGGGCAGCAGCGAAGTCGAGGCATTTCTGTCCTGGCTGGCGAAC
IS elements	IS26	AAACGCGAAGGCCGGTGCCCGTCTGACGTTGAACACCGACAGATTAAGTACCGGAACAACGTGATTGAATGCGATCATGGCAAACTGAAACGGATAATCGGCGCCACGCTGGGATTTAAATCCATGAAGACGGCTTACGCCACCATCAAAGGTATTGAGGTGATGCGTGCACTACGCAAAGGCCAGGCCTCAGCATTTTATTATGGTGATCCCCTGGGCGAAATGCGCCTGGTAAGCAGAGTTTTTGAAATGTAA
		CGTGACATCATTCTGTGGGCCGTACGCTGGTACTGCAAATACGGCATCAGTTACCGTGAGCTGCAGGAGATGCTGGCTGAACGCGGAGTGAATGTCGATCACTCCACGATTTACCGCTGGGTTCAGCGTTATGCGCCTGAAATGGAAAAACGGCTGCGCTGGTACTGGCGTAACCCTTCCGATCTTTGCCCGTGGCACATGGATGAAACCTACGTGAAGGTCAATGGCCGCTGGGCGTATCTGTACCGGGCCGTCGACAGCCGGGGCCGCACTGTCGATTTTTATCTCTCCTCCCGTCGT
	IS30	TGAATTGGTGTTCCGTTCACTATGTTAATCGTACCTCTTTCGCCTTTGCGGGTATGACGCCTGCCATGGCGAAGGCTATGCGACCGTCGCAGATGCTGTATATTCAGGTGGTGTAGCGCTTCACGGCTACGAAAGTACAGCGTTTTATAAATTGTCTCAGGTGATATTCGCAGCGTTTTTTGACGTGGTTTTGTTCGCCTT
		TTTGCTCTGGAGACCATTTCATCTCCAGCTTTTCCAGAACAAGCTTTCGCAATGGTAAATTTTGATCCAGTAAGCACGGTTTTGGCCTTTTCGCCATTCTGTTGGCTCGGTTATTAGCATCAACAGCTTTGTAATAGCGTCTGCCCCGATTACGCTGAACTTCACGTGAGATCGTCGAAGGACTGCGATTCAGCGCAGTAG
	IS6100	TTCACCTGCCGGTGGGCCGTCTCCCGGTCCAGCTTTCCTTCGCGCTTCAATTCGGTGATCGCTGCACCATAGCTCGGCGCTTTGTCGGTATTGAGCGTGGCAGGCTTTTCCCAGTGCTTCAGGCCTCGCAGGGCCTTGCCCAGGAACCGCTTCGCTGCCTTGGCGCTGCGGGTCGGCGACAGGTAGAAATCGATCGTGTCG
		CCACGCCGCCAGAACCAGCGCAGCCGCTTCTCCATCTCCGGGGCGTAGCACTGGACCCAGCGATAGATCGTCGTATGGTCGACCGAAATGCCGCGTTCCGCCAGCATTTCCTCAAGGTCGCGATAGCTGATCGGATAGCGACAATACCAGCGCACCGCCCACAGGATCACATCACCCTGGAAATGGCGCCACTTGAAATCC
Resistance genes	strA	CGGTGCGGCTCGACCAAGAGCGCACCGATATGGTTGTTTGCCATGGTGATCCCTGCATGCCGAACTTCATGGTGGACCCTAAAACTCTTCAATGCACGGGTCTGATCGACCTTGGGCGGCTCGGAACAGCAGATCGCTATGCCGATTTGGCACTCATGATTGCTAACGCCGAAGAGAACTGGGCAGCGCCAGATGAAGCAG
		ATGCCTTCGCGAAAATCGCACCTGCTTCCCGCCGCGGTGAGCTCGCTGGAGAGCGTGACCGCCTCATTTGGCTCAAAGGTCGAGGTGTGGCTTGCCCCGAGGTCATCAACTGGCAGGAGGAACAGGAGGGTGCATGCTTGGTGATAACGGCAATTCCGGGAGTACCGGCGGCTGATCTGTCTGGAGCGGATTTGCTCAAAG
	strB	CTAATGGCGAAGCTGTATGCCGCATCTGAGGAACCCCTGCCTTCTGCCCTTCTCCCGATCCGGGATCGCTTTGCAGCTTTGTTTCAGCGGGCGCGCGATGATCAAAACGCAGGTTGTCAAACTGACTACGTCCACGCGGCGATTATAGCCGATCAAATGATGAGCAATGCCTCGGAACTGCGTGGGCTACATGGCGATCTG
		AAACATCATGTTCTCCAGTCGCGGCTGGCTGGTGATAGATCCCGTCGGTCTGGTCGGTGAAGTGGGCTTTGGCGCCGCCAATATGTTCTACGATCCGGCTGACAGAGACGACCTTTGTCTCGATCCTAGACGCATTGCACAGATGGCGGACGCATTCTCTCGTGCGCTGGACGTCGATCCGCGTCGCCTGCTCGACCAGGC
	sul1	GGCGGAAACCCGCGCCTCGAAGAACCGCACAATCTCGTCGAGCGCGTCTTCGGGTCGAAGGTGACCGGTGCGGGTGGCGATGCCATCCCGCTGCGCTGAGTGCATAACCACCAGCCTGCAGTCCGCCTCAGCAATATCGGGATAGAGCGCAGGGTCAGGAAATCCTTGGATATCGTTCAGGTAGCCCACGCCGCGCTTGAG
	sul2	ACACTCGCTGCAGAGCTTGCCGCCGCCGCAGGTGGAGCTGACTTCATCCGCACACACGAGCCGCGCCCCTTGCGCGACGGGCTGGCGGTATTGGCGGCGCTGAAAGAAACCGCAAGAATTCGTTAACTGCACATTCGGGATATTTCTCTATATTCGCGCTTCATCAGAAAACTGAAGGAA
	bla	CGCCGCATACACTATTCTCAGAATGACTTGGTTGAGTACTCACCAGTCACAGAAAAGCATCTTACGGATGGCATGACAGTAAGAGAATTATGCAGTGCTGCCATAACCATGAGTGATAACACTGCTGCCAACTTACTTCTGACAACGATCGGAGGACCGAAGGAGCTAACCGCTTTTTTGCACAACATGGGGGATCATGTAACTCGCCTTGATCGTTGGGAACCGGAGCTGAATGAAGCC
	blatem-1.	GTGCACGAGTGGGTTACATCGAACTGGATCTCAACAGCGGTAAGATCCTTGAGAGTTTTCGCCCCGAAGAACGTTTTCCAATGATGAGCACTTTTAAAGTTCTGCTATGTGGTGCGGTATTATCCCGTGTTGACGCCGGGCAAGAGCAACTCGGTCGCCGCATACACTATTCTCAGAATGACTTGGTTGAGTACTCACCAG
	cat	AAGCCATCACAAACGGCATGATGAACCTGAATCGCCAGCGGCATCAGCACCTTGTCGCCTTGCGTATAATATTTGCCCATGGTGAAAACGGGGGCGAAGAAGTTGTCCATATTGGCCACGTTTAAATCAAAACTGGTGAAACTCACCCAGGGATTGGCTGAGACGAAAAACATATTCTCAATAAACCCTTTAGGGAAATAG
		AAAAACATATTCTCAATAAACCCTTTAGGGAAATAGGCCAGGTTTTCACCGTAACACGCCACATCTTGCGAATATATGTGTAGAAACTGCCGGAAATCGTCGTGGTATTCACTCCAGAGCGATGAAAACGTTTCAGTTTGCTCATGGAAAACGGTGTAACAAGGGTGAACACTATCCCATATCACCAGCTCACCGTCTTTC
		TGAACACTATCCCATATCACCAGCTCACCGTCTTTCATTGCCATACGGAATTCCGGATGAGCATTCATCAGGCGGGCAAGAATGTGAATAAAGGCCGGATAAAACTTGTGCTTATTTTTCTTTACGGTCTTTAAAAAGGCCGTAATATCCAGCTGAACGGTCTGGTTATAGGTACATTGAGCAACTGACTGAAATGCCTCA
	dfrA7	CTGATATGTGTAATTTATATTAGACAAAAAAAACTGCTCAAAAACCAAATTGAAATTCTCTGGAATTTTAGGAAAATTGATATCACCTTCAACCTCAACGTGAACAGTAGACAAATGAATTATATCTGCTTTTTCAATAAGACTATTGTAGATTTGACCGCCACCAGAGACATATAAATGATCTGTAATTTTCGATAGTTC
		ATTATATCTGCTTTTTCAATAAGACTATTGTAGATTTGACCGCCACCAGAGACATATAAATGATCTGTAATTTTCGATAGTTCTTGCAAAGCGATTTCTATTGAAGGAAAGACTAATACATTTTCATTTGAGCTTGAAATTCCTTTCCTCGACACTACTGCATATTTTCGATTTGGAAGAACACCCATAGAGTCAAATGTT
		CATTTTCATTTGAGCTTGAAATTCCTTTCCTCGACACTACTGCATATTTTCGATTTGGAAGAACACCCATAGAGTCAAATGTTTTCCTTCCAACAAGGAGCCACTGATTATATGTGAGCGCTTTAAAGAGTAACTGCTCACCTTTTGCTGACCATGGGATATCAGGGCCATTACCGATTACGCCATTTTCTGACGTTGCAG
	dhfR	GATAGCAATAGTTAATGTTTGAAGTAAAGTGTTGCTCAAAAACAACTTCGAAGGTATTTGGAATACTCGGGAAGAAAACATCCCCCTCTGGCTCGATGTCGATCGTCGATAAGTGGAGCGTAGAGGCCATGGGTAATGTTTCTCGGTAAATTTCTCCGCCACCAGACACTATAACGTGACCGGTGAATTCAGCTAGCCTGT
		AGAGGCCATGGGTAATGTTTCTCGGTAAATTTCTCCGCCACCAGACACTATAACGTGACCGGTGAATTCAGCTAGCCTGTCCATGGCCTCTTCGATTGACTGAAATACAACTACATTGTCATCATTTGATGTCCAACCTGAGCGGGTAACGACCGCGTATTTCCTATTGGGGAGTGCGCCCATAGATTCAAACGTCTTGCG
		ATCATTTGATGTCCAACCTGAGCGGGTAACGACCGCGTATTTCCTATTGGGGAGTGCGCCCATAGATTCAAACGTCTTGCGACCCACCAGAAGCCACTGATTGTAGGTCAATGCTTTAAAAAGTAGCTGCTCCCCTTTCGCGGACCAGGGTATGTCTGGACCGCAACCAATCACGCCGTTTTTCGCTTTCGCAGCCATCAA
